# Supplementary material for: Bacteriophage Infection of the Marine Bacterium Shewanella glacialimarina Induces Dynamic Changes in tRNA Modifications
Source: Microorganisms. 2023 Jan 31;11(2):355. doi: 10.3390/microorganisms11020355 (PMC9963407; doi:10.3390/microorganisms11020355)
Supplement: Supplementary file 1 [file microorganisms-11-00355-s001.zip]

Archive with 1 entries (1 files):
- microorganisms-2146690-supplementary.pdf
